# Supplementary material for: Intra and inter-rater repeatability of brachial artery ultrasound estimates of flow-mediated slowing and flow-mediated dilation
Source: PLoS One. 2023 Jun 28;18(6):e0287759. doi: 10.1371/journal.pone.0287759 (PMC10306196; doi:10.1371/journal.pone.0287759)
Supplement: S1 Dataset — (XLSX) [file pone.0287759.s002.xlsx]

## Sheet: DATASET
ID	Intra.1.FMS.rater.1	Intra.2.FMS.rater.1	Intra.1.FMS.rater.2	Intra.2.FMS.rater.2	Inter.1.FMS.rater.1	Inter.1.FMS.rater.2	Intra.1.b.rater.1	Intra.1.b.rater.2	Intra.1.PWV.bas.rater.1	Intra.1.PWV.bas.rater.2	Intra.1.PWV.min.rater.1	Intra.1.PWV.min.rater.2	Intra.1.time.to.min.rater.1	Intra.1.time.to.min.rater.2	Intra.2.b.rater.1	Intra.2.b.rater.2	Intra.2.PWV.bas.1	Intra.2.PWV.bas.rater.2	Intra.2.PWV.min.rater.1	Intra.2.PWV.min.rater.2	Intra.2.time.to.min.rater.1	Intra.2.time.to.min.rater.2	Inter.1.b.rater.1	Inter.1.b.rater.2	Inter.1.PWV.bas.rater.1	Inter.1.PWV.bas.rater.2	Inter.1.PWV.min.rater.1	Inter.1.PWV.min.rater.2	Inter.1.time.to.min.rater.1	Inter.1.time.to.min.rater.2	Intra.1.FMD.rater.1	Intra.1.FMD.rater.2	Intra.2.FMD.rater.1	Intra.2.FMD.rater.2	Intra.1.Dbas.rater.1	Intra.1.Dbas.rater.2	Intra.1.Dpeak.rater.1	Intra.1.Dpeak.rater.2	Intra.2.Dbas.rater.1	Intra.2.Dbas.rater.2	Intra.2.Dpeak.rater.1	Intra.2.Dpeak.rater.2	Inter.1.FMD.rater.1	Inter.1.FMD.rater.2	Inter.1.Dbas.rater.1	Inter.1.Dbas.rater.12	Inter.1.Dpeak.rater.1	Inter.1.Dpeak.rater.2
AW001	-15.5403	-14.5735	-15.5289	-14.59	-6.35894	-6.33	24.1151	24.1151	9.47439	9.47312	8.00204	8.00204	65.3	38.3	22.9247	22.92	9.29471	9.3	7.94014	7.94	85.754	98.75	22.7978	22.8	8.61718	8.61	8.06922	8.07	60	60	6.43	5.28445	5.22	4.5568	3.95	3.955	4.2	4.164	3.71	3.751	3.91	3.92193	3.67	3.57953	4.01	3.967	4.16	4.109
AW002	-6.86	-4.08179	-11.7	-10.6628	-3.0504	-4.488	21.5266	21.53	8.74892	8.75248	8.15012	7.28	180	35.62	19.69	19.688	8.74892	8.75248	8.39181	7.81922	48.332	-1.1963	17.9663	17.97	8.03571	8.02	7.79059	7.656	23	174	2.88	4.20332	4.43	4.54005	4.45	4.41445	4.58	4.6	4.21	4.207	4.4	4.398	4.651	5.79159	4.3	4.472	4.5	4.731
AW003	-11.8747	-12.3025	-11.52	-12.28	-10.7828	-10.78	15.98	15.98	8.01062	8.26776	7.05939	7.315	180	31	15.12	15.12	8.58104	8.58	7.52536	7.53	120.68	118.68	24.8633	24.86	7.95552	7.96	7.09769	7.1	30.846	30.85	5.2	5.07	4.35	5.92576	4.51	4.521	4.74	4.75	4.49	4.472	4.69	4.737	5.23	5.46339	4.44	4.521	4.67	4.768
AW004	-7.00085	-7.39559	-5.5464	-6.42307	-6.86037	-4.7	22.49	22.49	8.91779	8.58115	8.29347	8.10521	101	128	19.21	19.2096	8.5923	8.5923	7.95685	8.04041	30	60	18.9055	18.91	8.57005	8.57	7.98212	8.17	180	30	7.74	7.69427	6.32	5.03331	3.9	3.912	4.21	4.213	4.05	4.053	4.31	4.257	9.83	9.36774	3.92	3.875	4.3	4.281
AW005	-9.52878	-13.6001	-9.6	-13.5449	-11.6768	-11.56	21.1	21.1	8.65039	8.66	7.82612	7.83	49.19	49.19	21.46	21.4577	8.98366	8.97794	7.76188	7.76188	96.204	120.204	17.8487	17.8487	9.10081	8.81416	8.03813	7.79594	24	38	6.3	9.9623	8.5	8.83469	3.77	3.714	4	4.084	3.74	3.69	4.06	4.016	6.88	5.65056	4.07	4.035	4.35	4.263
AW006	-13.3376	-11.3956	-7.69	-6.95575	-10.1156	-9.83	20.87	20.87	8.80718	8.27	7.63251	7.63	37.008	37.01	20.64	20.6397	8.54196	8.36724	7.56855	7.78524	180	120	25.3467	25.35	8.79509	8.77	7.90542	7.91	167.974	227.97	5.48	5.8267	5.05	5.80956	4.61	4.651	4.87	4.922	4.81	4.768	5.05	5.045	5.69	4.28894	4.86	4.873	5.14	5.082
AW007	-2.76569	-1.87	-3.61959	-3.12076	-2.73801	-2.50928	26.13	25.6544	9.60572	8.89758	9.34006	8.57553	0	120	22.48	22.4813	9.07	9.20447	8.9	8.91723	180	30	20.6787	20.6787	9.06948	9.06948	8.82116	8.8419	180	30	12.98	11.7311	11	9.76314	3.15	3.154	3.56	3.524	3.13	3.462	3.39	3.8	14.37	14.6377	3.34	3.45	3.82	3.955
AW008	-3.07019	-3.11927	-3.42572	-3.44959	-3.73427	-3.8286	27.16	27.1599	9.28623	9.28563	9.00113	8.96753	120	120	25.75	25.7521	9.044	9.044	8.76189	8.73202	120	120	24.831	24.831	9.6682	9.67768	9.30716	9.30716	25	51	6.72	6.23808	5.74	5.26879	3.67	3.671	3.92	3.9	3.74	3.739	3.96	3.936	3.51	3.50921	3.91	3.961	4.05	4.1
AW009	-5.15983	-6.82604	-5.36368	-6.15641	-7.3081	-7.21803	21.37	28.176	7.984	8.0012	7.57204	7.70975	79.398	180	30.6943	30.6943	8.98425	9.19932	8.37098	8.63297	30	21	22.9568	22.9568	8.12854	8.12894	7.5345	7.5422	174.484	180	9.28	10.2093	8.24	9.93652	3.99	3.918	4.36	4.318	3.82	4.096	4.13	4.503	10.21	10.2847	3.91	3.899	4.31	4.3
AW010	-3.16591	-3.02904	-2.2	-1.69	-4.24022	-4.28595	27.09	27.0881	9.20563	9.05218	8.91419	8.85	60	30	26.18	26.1767	9.14248	8.87	8.77	8.72	30	60	25.9961	25.9961	8.92925	8.93351	8.55063	8.55063	30	30	4.63	4.94565	5.13019	3.29763	3.7	3.68	3.87	3.862	3.55084	3.548	3.733	3.665	3.44	3.65693	3.8	3.801	3.93	3.94
AW011	-12.7121	-12.2899	-8.59311	-10.41	-9.74518	-9.74409	16.8	16.7982	8.24287	7.87142	7.19502	7.19502	107.822	116.822	17.45	18.863	8.68343	8.73918	7.61624	7.83	60	62.49	26.6751	26.6751	9.66036	9.66024	8.71894	8.71894	55.468	59.468	10.55	10.8594	8.94	9.68822	3.82	3.84	4.22	4.257	3.86	3.862	4.09	4.096	9.33	8.84785	3.63	3.628	3.97	3.949
AW012	-5.37358	-10.7728	-6.51	-10.7641	-6.64338	-6.83983	27.65	27.6514	9.0092	8.99867	8.52508	8.45	30	30	24.7572	24.7572	9.49354	9.49261	8.47081	8.47081	60.864	138.864	36.8732	36.8732	9.54006	9.5292	8.90628	8.87742	60	60	3.39879	3.3913	3.7	2.88654	3.49714	3.45	3.616	3.567	3.45	3.499	3.57	3.6	3.24	2.40964	3.41	3.32	3.52	3.4
AW013	-3.17992	-4.0385	-3.35	-4.22	-6.18779	-6.98045	25.5572	25.5572	9.87367	9.84565	9.5597	9.52	180	110	28.0744	28.0744	10.465	10.42	10.0424	9.98	180	60	24.86	24.8638	9.84758	9.93149	9.23823	9.23823	96.194	84.194	14.24	13.0303	15.8043	13.1071	3.35	3.3	3.825	3.77	3.30299	3.006	3.825	3.4	14.8303	15.1801	3.62622	3.61	4.164	4.158
AW014	-5.71404	-5.6948	-4.37306	-5.341	-6.2335	-4.71487	16.8013	16.8013	7.6136	7.56599	7.17856	7.23512	120.91	120	25.5572	28.0744	8.98966	8.22007	8.47771	8.05	180	30	20.8025	20.8025	8.1741	8.13578	7.66456	7.75219	99.166	120	2.28	2.5	2.12	2.01819	4.52	4.8	4.63	4.92	4.51	4.509	4.61	4.6	1.98	1.68209	4.75	4.756	4.85	4.836
AW015	-5.16827	-5.03322	-6.13	-6.18859	-4.80149	-5.38	15.2767	15.54	7.88	7.92	7.42	7.42282	85.184	41.43	16.9161	16.9161	7.83773	7.91249	7.44324	7.42282	148	30	17.2266	17.2266	7.054	7.05819	6.7153	6.675	72	68	9.69595	9.79021	9.65959	9.46337	4.7112	4.719	5.168	5.181	4.52218	4.491	4.959	4.916	7.27302	7.40975	4.73744	4.737	5.082	5.088
AW016	-12.5602	-12.1989	-8.55618	-12.6553	-8.57982	-5.6166	33.4474	33.4474	10.6265	10.6657	9.29183	9.75309	72.1	60	31.5005	31.5005	10.9449	11.0021	9.60977	9.60977	21.888	27.888	22.1514	22.1514	9.01254	8.96541	8.23928	8.46186	133.348	30	11.2752	12.9813	10.8947	13.34	3.85261	3.844	4.287	4.343	3.97134	3.973	4.404	4.503	9.24489	9.44071	4.76452	4.756	5.205	5.205
AW017	-4.79527	-3.88442	-5.30291	-3.21371	-5.45821	-4.45239	14.2629	14.2629	7.76947	7.79075	7.3969	7.37761	23	30	14.7799	14.7799	8.30862	8.30862	7.98587	8.0416	36	120	14.1949	14.1949	8.55285	8.55285	8.08602	8.17205	130.142	30	3.29392	5.57613	2.22391	4.971	4.94414	4.86	5.107	5.131	5.08589	4.75	5.199	4.971	2.26024	2.12481	5.21708	5.224	5.335	5.335
AW018	-3.30874	-3.57147	-2.90502	-2.975	-2.37091	-2.13173	14.13	14.1255	7.10715	7.19545	6.872	6.98642	180	120	14.5147	14.5147	7.60837	7.72762	7.33664	7.5	31.836	59	13.9028	12.9766	7.37191	7.25889	7.19713	7.10415	167	17	5.08634	5.56184	3.02743	3.5721	5.328	5.304	5.599	5.599	5.32091	5.347	5.482	5.538	3.44276	4.76716	5.53253	5.433	5.723	5.692
AW019	-5.81542	-6.46744	-5.63073	-4.13404	-5.4243	-4.22346	13.403	13.403	7.50518	7.47421	7.06872	7.05336	64	60	13.588	13.588	7.5149	7.51584	7.02888	7.20513	66	60	16.2353	14.5452	7.35411	7.49502	6.9552	7.17847	79	120	4.1553	3.51653	5.65913	2.91667	4.74292	4.749	4.94	4.916	4.87984	4.8	5.156	4.94	4.757	4.76702	4.63931	4.657	4.86	4.879
AW020	-4.53743	-4.12222	-3.01849	-4.00524	-3.83058	-3.47	27.6345	27.6345	8.27284	8.27337	7.89747	8.02364	120	36	26.43	26.4341	8.4677	8.45738	8.11864	8.11864	30	30	19.7474	19.7474	8.34732	8.34843	8.02757	8.06	48	62.768	6.0543	6.2069	4.74911	4.72033	3.76411	3.77	3.992	4.004	3.61626	3.665	3.788	3.838	4.43982	4.13965	3.99847	4.01	4.176	4.176
AW021	-7.1433	-7.97829	-7.65792	-11.5247	-3.79671	-10.2012	19.7191	19.7191	8.77288	8.77503	8.14621	8.10304	120	132	20.6393	20.6393	9.13936	9.13864	8.41019	8.08544	18	127.992	22.6434	22.6434	8.66869	8.68225	8.33957	7.79655	47	121.938	4.86605	5.27726	3.05794	3.59598	3.77823	3.733	4.158	3.93	3.78913	3.782	3.905	3.918	3.33616	3.59712	4.14279	4.17	4.281	4.32
AW022	-9.59907	-8.80087	-6.8561	-4.98355	-9.52904	-8.644	20.0991	20.0991	8.73892	8.74474	7.90007	8.16945	74.298	60	22.158	22.158	9.45029	9.07062	8.61858	8.61858	50.422	40.422	19.6785	19.6785	8.56168	8.56168	7.74584	7.82	122.36	30	6.56968	6.89386	5.8553	6.41	3.85006	3.844	4.103	4.109	3.96296	3.9	4.195	4.15	4.43529	4.62731	4.0111	3.998	4.189	4.183
AW023	-4.58148	-3.85597	-2.86635	-3.69957	-4.83544	-4.186	17.8563	17.8563	8.21463	8.21529	7.83828	7.97981	197.374	60	17.9501	17.9501	8.52015	8.50631	8.19162	8.19162	42.742	57.742	17.0351	17.0351	8.59686	8.59827	8.18116	8.22	43	23.856	4.32865	5.18272	3.41396	5.50828	4.52321	4.515	4.719	4.749	4.53324	4.466	4.688	4.712	4.09323	4.78142	4.40278	4.392	4.583	4.602
AW024	-11.2028	-10.9439	-10.9821	-10.993	-4.79432	-4.95131	22.9717	22.9717	9.79985	9.80643	8.70199	8.72948	16.692	30	20.5314	20.5314	9.4528	9.45802	8.4183	8.4183	4.7	34.7	22.2013	22.2013	8.4765	8.48628	8.07011	8.0661	120	30	0.49296	0.49296	0.632024	0.632024	3.42611	3.43	3.443	3.431	3.28722	3.28722	3.308	3.308	7.30075	7.90866	3.58245	3.591	3.844	3.875

## Sheet: Descriptives
ID	Age	Sex	Weight_kg	Height_m	BMI	Fat_mass%	WC	HR	bSBP	bDBP
AW001	25.9967	Male	77.45	1.7	26.7993	19.08	0.89	61	121	81
AW002	26.276	Male	75.5	1.78	23.8291	15.55	0.81	52	123	71
AW003	29.5728	Male	71.3	1.7	24.6713	10.68	0.82	50	141	79
AW004	25.6188	Male	85.05	1.82	25.6762	21.4	0.88	68	136	82
AW005	25.0219	Male	64.05	1.74	21.1554	11.34	0.75	74	130	74
AW006	24.3264	Male	92.7	1.81	28.2958	22.49	0.94	57	125	76
AW007	28.6309	Male	76.35	1.71	26.1106	17.89	0.85	67	122	70
AW008	23.7349	Male	73.55	1.84	21.7244	13.6	0.83	61	129	76
AW009	24.6933	Male	71.8	1.69	25.1392	9.77	0.76	46	119	68
AW010	27.6999	Male	66.9	1.77	21.354	15.87	0.78	59	132	82
AW011	37.8779	Male	81.8	1.71	27.9744	29.33	0.94	67	135	85
AW012	22.4863	Male	72.6	1.71	24.8282	23.16	0.86	59	117	72
AW013	63.7733	Male	67	1.66	24.3141	22.28	0.85	51	121	76
AW014	63.5378	Male	68.6	1.62	26.1393	30.39	0.98	59	126	90
AW015	65.4874	Male	74.8	1.69	26.1896	30.24	0.92	55	110	70
AW016	68.6364	Male	77.85	1.69	27.2574	22.9	0.96	69	154	80
AW017	58.8609	Male	95.8	1.8	29.5679	19.27	1.02	59	148	94
AW018	67.3576	Male	83.2	1.75	27.1673	20.94	0.98	56	122	84
AW019	75.7229	Male	75.65	1.71	25.8712	22.86	0.93	64	130	55
AW020	57.3494	Male	92.7	1.79	28.9317	25.05	1.02	48	124	78
AW021	65.9337	Male	88.1	1.76	28.4414	28.46	1.05	72	101	66
AW022	58.2585	Male	96.8	1.83	28.905	34.32	1.1	54	120	68
AW023	58.1051	Male	80	1.88	22.6347	18.99	0.91	64	110	60
AW024	61.0706	Male	73.7	1.72	24.9121	24.85	0.94	66	111	63
